# Supplementary material for: The Ornaments of the Arma Veirana Early Mesolithic Infant Burial
Source: J Archaeol Method Theory. 2022 Aug 30;30(3):757–804. doi: 10.1007/s10816-022-09573-7 (PMC10432373; doi:10.1007/s10816-022-09573-7)
Supplement: Supplementary file 2 — (CSV 15 kb) [file 10816_2022_9573_MOESM2_ESM.csv]

PF	Lot	x	y	z	Slope	Orientation	Location	Group	Taxon	Length	Width	AreaBodyWhorl	LengthBodyWhorl	PerfLength	PerfWidth	AreaPerf	RatioBodyFull	RatioAreaPerf	Thickness	Note
2910	120	1.6312	2.9267	-0.1224	NA	NA	Sediment	N	Columbella rustica	14.3576	9.28456	80.988	10.6724	5.00384	6.267	32.756	0.743327576	0.404454981	0.4981
2915	120	1.7666	2.8621	-0.0989	NA	NA	Sediment	N	Columbella rustica	15.6154	9.321	82.491	11.1559	5.164	5.6147	24.346	0.714416538	0.295135227	0.4024
2916	120	1.763	2.8839	-0.1061	NA	NA	Sediment	N	Columbella rustica	15.5771	9.447	82.459	11.2918	4.9832	6.223	28.565	0.724897446	0.346414582	0.349
2926	120	1.5718	2.9547	-0.124	NA	NA	Sediment	N	Turritella sp.	17.651	9.533	NA	NA	4.973	6.907	NA	NA	NA	NA
3077	125	1.6244	2.8609	-0.1337	NA	NA	Sediment	N	Columbella rustica	NA	NA	NA	NA	NA	NA	NA	NA	NA	NA	Chosen for dating
3381	125	1.7352	2.858	-0.1235	NA	NA	Sediment	N	Columbella rustica	15.353	8.8813	77.704	11.2308	5.941	5.897	31.398	0.731505243	0.404071862	0.382
3484	125	1.6393	2.8546	-0.1421	NA	NA	Sediment	N	Glycymeris	31.44	19.908	NA	NA	5.147	5.025	NA	NA	NA	3.88
3486	125	1.6721	2.8223	-0.1367	NA	NA	Sediment	N	Columbella rustica	13.5654	7.63616	64.771	9.0656	4.1667	4.779	16.475	0.66828844	0.25435766	0.2811
3494	125	1.6575	2.8838	-0.1507	NA	NA	Sediment	N	Columbella rustica	13.997	8.551	73.395	10.0599	5.9121	5.9949	32.283	0.718718297	0.439852851	0.365
3575	125	1.5319	2.8387	-0.1558	NA	NA	Sediment	N	Columbella rustica	13.6491	8.44958	71.475	10.1461	6.0719	6.84373	35.056	0.743353042	0.490465198	0.4472
3578	125	1.6759	2.8809	-0.1596	NA	NA	Sediment	N	Columbella rustica	15.2933	9.48564	81.461	11.4855	5.87786	6.44172	34.211	0.75101515	0.419967837	0.3869
3775	137	1.5446	2.9519	-0.1938	NA	NA	Head	N	Columbella rustica	16.2759	9.0067	84.465	11.7592	6.4933	5.95376	31.634	0.722491537	0.374521991	0.3276
3777	137	1.5223	2.9114	-0.1892	NA	NA	Head	N	Columbella rustica	14.8385	9.16112	82.88	11.3635	5.9202	7.764	37.935	0.765811908	0.457709942	0.455
3833	140	1.6789	2.86165	-0.20075	37.18871147	127.8227542	Feet	Y	Columbella rustica	13.4121	7.16974	60.753	9.54198	4.54198	4.54348	19.351	0.711445635	0.31851925	0.3778
3834	140	1.67625	2.87775	-0.1998	29.49876389	64.60408815	Feet	Y	Columbella rustica	14.653	8.41	61.329	11.009	5.32	5.827	25.574	0.751313724	0.416996853	NA	No microCT
3835	140	1.67215	2.8554	-0.2003	26.30848144	166.2091331	Feet	Y	Columbella rustica	12.8681	7.7321	59.458	9.21758	4.76179	5.13229	22.382	0.716312432	0.376433785	0.3476
3836	140	1.68255	2.86625	-0.20625	0.463229108	353.966747	Feet	Y	Columbella rustica	12.6718	8.24944	64.626	8.64108	3.81291	5.092558	19.301	0.681914172	0.298656887	0.3599
3838	140	1.66905	2.87015	-0.20015	4.766489925	309.7376046	Feet	Y	Columbella rustica	14.1548	7.56802	58.633	11.061	8.1958	6.14398	42.96	0.781431034	0.732693193	0.408985
3839	140	1.673	2.8636	-0.2067	44.99188215	91.36392753	Feet	Y	Columbella rustica	13.1176	7.74014	53.915	9.38945	4.43088	4.85782	20.48	0.715790236	0.379857183	0.305226
3840	140	1.66795	2.8737	-0.204	27.35884463	83.29016319	Feet	Y	Columbella rustica	14.3774	8.64282	74.383	10.3507	4.53622	6.03508	26.061	0.719928499	0.350362314	0.343205
3843	140	1.54135	2.79115	-0.1969	9.845029629	149.2067661	Arm	Y	Columbella rustica	NA	NA	NA	NA	NA	NA	NA	NA	NA	NA	Chosen for dating
3846	140	1.57295	2.7884	-0.2043	30.23204672	284.3399285	Arm	Y	Columbella rustica	15.2868	8.7669	86.445	11.1316	5.67372	6.49783	31.018	0.728183793	0.358817745	0.420156
3847	140	1.5792	2.79145	-0.207	17.08117965	78.366366	Arm	Y	Columbella rustica	13.9629	7.99498	66.792	9.93246	4.32168	6.18818	22.646	0.711346497	0.339052581	0.484757
3848	140	1.5756	2.7949	-0.2137	48.10568744	59.03624347	Arm	Y	Columbella rustica	15.929	9.41719	88.413	11.8871	5.58604	7.55253	31.554	0.746255258	0.356893217	0.619536
3849	140	1.5661	2.78475	-0.20155	22.6832653	266.1345388	Arm	Y	Columbella rustica	15.3316	8.75417	79.909	10.4603	4.8792	5.85839	22.982	0.682270605	0.287602147	0.366553
3851	140	1.56115	2.78055	-0.20145	28.90648337	0.855097396	Arm	Y	Columbella rustica	14.0736	8.16142	65.358	9.89634	4.49668	5.533129	21.122	0.703184686	0.323173904	0.415091
3852	140	1.54635	2.78105	-0.20195	24.3066554	32.47119229	Arm	Y	Columbella rustica	NA	NA	NA	NA	NA	NA	NA	NA	NA	NA	Chosen for dating
3853	140	1.5558	2.7833	-0.2041	59.49104113	81.86989765	Arm	Y	Columbella rustica	13.8769	7.81902	60.215	9.53528	4.11648	5.80279	22.489	0.687133293	0.373478369	0.496978
3854	140	1.5337	2.7981	-0.20465	5.065661742	36.05724605	Arm	Y	Glycymeris	34.2358	23.6929	NA	NA	3.49832	3.47811	NA	NA	NA	3.7588
3856	140	1.54975	2.823	-0.2163	18.35515611	80.45086607	Arm	Y	Columbella rustica	11.0444	9.10372	75.614	10.2596	5.496	5.32275	26.215	0.928941364	0.346695056	0.358429
3858	140	1.53735	2.83015	-0.2143	28.87548797	11.50059992	Arm	Y	Glycymeris	29.8272	22.8415	NA	NA	3.77882	3.58155	NA	NA	NA	4.63783
4324	191	1.5154	2.9184	-0.2053	11.12671389	350	Head	N	Columbella rustica	13.3625	9.39314	81.273	11.1216	6.49198	6.46009	41.325	0.832299345	0.508471448	0.403968
4440	184	1.49575	2.8885	-0.1626	4.08381464	146	Head	N	Columbella rustica	13.5762	7.84162	62.462	9.48245	4.67363	4.74173	21.242	0.698461278	0.340078768	0.340109
4628	191	1.57115	2.9243	-0.20195	5.46510053	44	Abdomen	N	Columbella rustica	14.1159	8.64471	66.703	10.2451	5.57308	5.82566	26.425	0.725784399	0.396159093	0.405466
5060	154	1.61065	2.87685	-0.2138	24.38263787	285	Abdomen	Y	Columbella rustica	13.1864	8.04862	66.856	9.65652	5.34839	6.31425	31.335	0.732309046	0.468693909	0.282143
5061	154	1.6127	2.88425	-0.21165	18.25919337	267	Abdomen	Y	Columbella rustica	NA	NA	NA	NA	NA	NA	NA	NA	NA	NA	Chosen for dating
5062	154	1.6067	2.88885	-0.2137	29.88996264	266	Abdomen	Y	Columbella rustica	13.8008	7.9666	64.181	9.77922	5.17233	5.22532	24.317	0.708598052	0.3788816	0.211122
5063	154	1.61415	2.893	-0.2119	31.69021748	266	Abdomen	Y	Columbella rustica	13.694	8.21515	64.396	9.67427	4.2102	5.47213	20.524	0.706460494	0.318715448	0.284833
5064	154	1.6158	2.87185	-0.215	5.360044774	223	Abdomen	Y	Columbella rustica	15.2941	8.9325	75.305	10.7763	6.31377	6.68869	38.625	0.704605044	0.512914149	0.321668
5088	200	1.59805	2.87605	-0.22195	25.90790836	328	Abdomen	Y	Columbella rustica	14.2994	8.90177	78.628	10.2635	5.31201	5.91859	28.009	0.717757388	0.356221702	0.35778
5089	200	1.6013	2.89625	-0.21895	38.5138454	265	Abdomen	Y	Columbella rustica	13.9607	8.65902	73.59	9.77939	4.41169	5.13002	22.954	0.700494245	0.31191738	0.336971
6260	184	1.51555	2.7841	-0.2007	22.108786	50	Head	Y	Columbella rustica	13.3192	8.98614	77.153	9.45995	4.74498	5.28548	24.844	0.710249114	0.322009514	0.403413
6261	184	1.48	2.78505	-0.19485	5.083086324	73	Head	Y	Columbella rustica	13.8072	8.23964	67.513	9.7923	4.68945	5.25934	24.618	0.70921693	0.364640884	0.392037
6262	184	1.45085	2.7917	-0.1967	55.25204594	196	Head	Y	Columbella rustica	14.9944	9.28798	82.422	10.6089	5.5793	5.92836	31.787	0.707524142	0.385661595	0.401485
6263	184	1.506	2.7778	-0.2004	79.21472328	320	Head	Y	Columbella rustica	14.2212	8.47595	73.353	9.9213	4.91132	5.37489	25.21	0.697641549	0.343680558	0.263579
6268	184	1.4532	2.7941	-0.20335	76.68074656	274	Head	Y	Columbella rustica	14.8376	9.17588	82.121	10.683	4.97327	6.96241	31.924	0.719995147	0.38874344	0.366278
6271	184	1.52285	2.90715	-0.23145	12.63128202	27	Arm	N	Columbella rustica	15.0076	9.18482	86.424	10.6592	5.93007	6.72464	37.953	0.710253472	0.439148848	0.394819
6274	184	1.5085	2.84375	-0.2143	11.76470451	130	Head	N	Columbella rustica	14.8268	8.9784	80.763	10.7497	6.2589	5.95613	30.917	0.72501821	0.382811436	0.525567
6286	184	1.4923	2.8989	-0.2151	39.76215915	326	Head	N	Columbella rustica	13.8659	8.35661	67.871	9.87295	4.85813	5.85966	29.133	0.712030954	0.429240766	0.2949
6301	200	1.61565	2.8726	-0.249	7.853025145	360	Abdomen	N	Columbella rustica	13.0036	7.48687	57.273	9.17923	4.46292	5.48475	21.388	0.705899136	0.373439492	0.334777
6913	200	1.63115	2.88295	-0.2168	23.99468684	124	Abdomen	N	Columbella rustica	12.5575	8.00533	58.012	8.7771	4.00642	5.24864	19.499	0.698952817	0.336120113	0.313705
6914	200	1.6133	2.89765	-0.2155	18.99322271	225	Abdomen	Y	Columbella rustica	15.4192	8.77873	75.522	10.7083	5.14829	5.95005	27.763	0.694478313	0.367614735	0.472362
6915	200	1.6089	2.9024	-0.2197	14.05669674	261	Abdomen	Y	Columbella rustica	13.987	7.58006	56.328	9.68434	4.15785	5.13673	18.187	0.692381497	0.322876722	0.393092
6916	200	1.60605	2.9101	-0.2175	33.22108802	167	Abdomen	Y	Columbella rustica	16.3857	9.51762	83.541	11.5092	4.67713	5.92091	24.904	0.70239294	0.298105122	0.446809
6917	200	1.6001	2.9167	-0.2163	26.15250144	344	Abdomen	Y	Columbella rustica	13.0578	7.50899	55.713	9.34906	4.07705	5.0467	17.191	0.715975126	0.308563531	0.30102
6918	200	1.60385	2.8607	-0.2189	13.82983141	277	Abdomen	Y	Columbella rustica	13.4631	7.95787	61.661	9.56148	5.12715	4.44108	20.628	0.710198988	0.33453885	0.432383
6919	200	1.59095	2.86495	-0.2226	16.73770539	264	Abdomen	Y	Columbella rustica	12.9707	7.49398	54.945	9.25524	3.88159	5.29945	19.463	0.71354977	0.354226954	0.293505
6920	200	1.6098	2.8714	-0.22125	18.05302412	303	Abdomen	Y	Columbella rustica	12.7988	7.55946	54.512	9.15454	4.19681	5.46215	19.38	0.715265494	0.355518051	0.288153
6921	200	1.5909	2.92235	-0.22365	24.09484255	243	Abdomen	Y	Columbella rustica	14.05	8.20794	66.236	10.6032	4.8842	5.69695	24.483	0.754676157	0.369632828	0.3684
6922	200	1.5158	2.8948	-0.21765	9.38325256	140	Arm	N	Columbella rustica	11.5497	8.82324	77.725	10.3388	5.62164	6.97121	36.958	0.89515745	0.475496944	0.414963
6938	200	1.59485	2.91045	-0.2247	6.34232783	292	Abdomen	Y	Columbella rustica	15.717	9.0557	78.913	11.4646	4.93658	6.7406	29.414	0.72943946	0.372739599	0.413861
6939	200	1.58745	2.9073	-0.22745	4.466830556	346	Abdomen	Y	Columbella rustica	12.2638	7.95234	54.015	8.70065	5.04041	6.23273	28.688	0.709457917	0.531111728	0.375332
6940	200	1.59595	2.90275	-0.2257	14.95121343	342	Abdomen	Y	Columbella rustica	14.7163	8.33576	68.525	10.1646	5.07577	5.98267	25.003	0.690703506	0.364874134	0.328304
6941	200	1.6021	2.894	-0.22575	20.9392649	334	Abdomen	Y	Columbella rustica	13.2836	7.85904	62.247	9.67065	4.51661	5.69639	22.925	0.728014243	0.368290841	0.375407
6942	200	1.60205	2.8846	-0.22655	19.89540711	328	Abdomen	Y	Columbella rustica	13.8987	7.69909	56.563	9.76238	5.95436	6.22446	26.978	0.702395188	0.4769549	0.435331
6943	200	1.60085	2.8704	-0.22525	28.15085077	289	Abdomen	Y	Columbella rustica	13.7692	8.62852	72.044	10.0145	4.2851	5.24148	22.266	0.727311681	0.309061129	0.370249
6946	200	1.54235	2.8454	-0.21725	2.028672459	337	Arm	Y	Columbella rustica	14.4523	8.83262	74.2	10.2728	4.89561	5.5941	24.967	0.710807276	0.33648248	0.30577
6947	200	1.58945	2.8707	-0.2298	5.726950434	113	Abdomen	Y	Columbella rustica	14.5122	8.4598	72.47	10.258	4.81647	6.01808	25.601	0.706853544	0.353263419	0.400663
6951	200	1.6726	2.8737	-0.22365	12.51332294	333	Feet	N	Columbella rustica	12.9562	7.59183	58.224	9.14207	4.04229	5.82035	18.742	0.705613529	0.321894751	0.26962
6952	200	1.65125	2.8917	-0.2298	13.69999168	336	Feet	N	Columbella rustica	13.1039	8.19603	58.411	9.58732	4.62021	4.49292	18.387	0.731638672	0.314786598	0.409189
6963	200	1.65725	3.0145	-0.2532	17.93723084	294	Washed away	N	Columbella rustica	14.1871	7.99039	62.506	9.57615	4.8906	5.10252	21.01	0.674989956	0.336127732	0.330553
6964	200	1.65805	2.975	-0.24785	39.69508475	228	Leg	N	Columbella rustica	13.0444	8.02019	58.513	9.49814	4.52788	4.69537	18.071	0.728139278	0.308837352	0.411261
6965	200	1.65125	2.9412	-0.24775	36.94090603	325	Washed away	N	Columbella rustica	12.8275	7.6656	56.427	9.22584	4.14185	6.52338	23.877	0.719223543	0.423148493	0.435297
6966	200	1.67845	2.9186	-0.2424	10.48356739	288	Washed away	N	Columbella rustica	14.6564	8.55847	73.546	10.6898	5.41764	5.03184	24.553	0.729360552	0.333845484	0.278908
6967	200	1.62975	2.93115	-0.25045	5.666975839	87	Washed away	N	Columbella rustica	13.1623	7.91969	62.974	9.82503	6.22071	5.36269	25.5	0.746452368	0.404929018	0.354659
6976	200	1.6954	2.9897	-0.25285	4.90642711	273	Washed away	N	Columbella rustica	12.9947	7.34331	58.913	9.26175	4.33027	4.91219	21.001	0.712732883	0.356474802	0.274126
6977	200	1.5696	2.9057	-0.2325	9.461032027	336	Abdomen	N	Columbella rustica	12.6797	7.93029	59.492	8.61929	3.98306	5.33377	19.817	0.679770815	0.333103611	0.299395
7536	184	1.4909	2.7998	-0.1406	12.12019918	4	Sediment	N	Columbella rustica	14.3187	8.96947	73.881	10.0002	6.01545	6.59237	33.332	0.698401391	0.451157943	0.443027
7538	184	1.49605	2.8391	-0.16295	2.469126101	204	Sediment	N	Columbella rustica	13.7195	8.37671	68.579	9.89305	4.53665	6.32674	26.699	0.721094063	0.38931743	0.356995
7550	184	1.5122	2.79535	-0.1925	24.57608139	83	Head	Y	Columbella rustica	13.9308	8.60808	73.544	9.84823	4.93759	6.17395	30.602	0.7069393	0.416104645	0.27908
7556	184	1.51735	2.80455	-0.19435	23.14624012	88	Head	Y	Columbella rustica	14.4571	9.04819	75.935	9.86143	5.27497	6.9543	29.624	0.682116745	0.390123132	0.328586
7558	184	1.49055	2.78325	-0.1895	6.04198134	234	Head	Y	Columbella rustica	15.2906	8.85929	88.491	10.9521	6.07824	6.21809	34.651	0.716263587	0.391576545	0.445042
7575	184	1.4636	2.85485	-0.19265	18.25675375	234	Head	N	Columbella rustica	17.0918	9.41814	90.692	12.2577	5.40797	6.8287	31.79	0.717168467	0.350527059	0.335422
7577	184	1.48465	2.7938	-0.1926	10.01052549	297	Head	Y	Columbella rustica	14.3211	8.53763	67.878	10.2114	5.4919	6.6221	34.773	0.71303182	0.51228675	0.398015
7579	184	1.4573	2.79575	-0.19365	25.98548245	37	Head	Y	Columbella rustica	14.3462	9.87081	89.007	11.0651	5.64923	6.6214	35.439	0.771291352	0.398159695	0.492695
7580	184	1.4699	2.7965	-0.1966	26.24642127	30	Head	Y	Columbella rustica	16.3068	9.42716	90.581	12.3038	6.54246	6.49399	38.505	0.754519587	0.425089147	0.626681
9227	184	1.44415	2.7939	-0.2236	27.87501133	137	Head	Y	Columbella rustica	12.9858	7.92301	61.603	9.54921	4.96541	5.90631	26.906	0.735357852	0.436764443	0.262867
9228	184	1.50295	2.78345	-0.21105	53.08570662	44	Head	Y	Glycymeris	37.8265	26.3232	NA	NA	3.98959	3.96957	NA	NA	NA	4.05185
9246	184	1.50175	2.8316	-0.2224	25.81630775	33	Head	N	Columbella rustica	15.267	8.47845	74.047	9.99027	4.9956	5.72145	23.877	0.65437021	0.322457358	0.503932
NA	NA	NA	NA	NA	NA	NA	Head	N	Columbella rustica	NA	NA	NA	NA	NA	NA	NA	NA		NA	Still stuck to cranium
NA	NA	NA	NA	NA	NA	NA	Head	N	Columbella rustica	NA	NA	NA	NA	NA	NA	NA	NA		NA	Still stuck to cranium
NA	NA	NA	NA	NA	NA	NA	Head	N	Columbella rustica	NA	NA	NA	NA	NA	NA	NA	NA		NA	Still stuck to cranium
NA	104	NA	NA	NA	NA	NA	Sediment	N	Columbella rustica	12.8914	7.2979	52.717	8.5947	5.108	4.649	21.895	0.666700281	0.415330918	0.4592
NA	112	NA	NA	NA	NA	NA	Sediment	N	Columbella rustica	14.908	8.2489	70.66	9.972	4.202	6.007	20.13	0.668902603	0.284885367	0.56
NA	112	NA	NA	NA	NA	NA	Sediment	N	Columbella rustica	12.3241	7.5698	57.23	8.8405	4.234	4.648	15.752	0.717334329	0.275240259	0.34276
NA	120	NA	NA	NA	NA	NA	Sediment	N	Columbella rustica	13.8546	7.248	NA	9.5599	9.494	5.339	NA	0.690016312	NA	0.3902	Dorsal side broken
NA	120	NA	NA	NA	NA	NA	Sediment	N	Columbella rustica	14.2408	8.9207	75.061	10.9553	6.7131	7.55878	34.864	0.769289647	0.46447556	0.4641
NA	120	NA	NA	NA	NA	NA	Sediment	N	Columbella rustica	11.9803	8.47696	74.176	9.9844	4.7371	5.83878	22.485	0.833401501	0.303130393	0.1802
